# Supplementary material for: DLK orchestrates a modular transcriptional response to axon injury with separate roles for Fos and Jun
Source: PLoS Genet. 2025 Dec 1;21(12):e1011969. doi: 10.1371/journal.pgen.1011969 (PMC12680358; doi:10.1371/journal.pgen.1011969)
Supplement: S1 Table — This includes details of all the fly stocks used in this study. (XLSX) [file pgen.1011969.s007.xlsx]

## Sheet: Sheet1
List of RNAi/mutants/overexpression/BiFC lines used
Fly line	Genotype	Abbreviations or notes	Source
γtub37C RNAi	w1118; P{GD9416}v25271	control	VDRC#25271
Kay RNAi	y[1] v[1]; P{y[+t7.7] v[+t1.8]=TRiP.JF02804}attP2	Fos	BDSC#27722
Kay RNAi	y[1] sc[*] v[1] sev[21]; P{y[+t7.7] v[+t1.8]=TRiP.HMS00254}attP2	Fos_2	BDSC#33379
Jra RNAi	y[1] v[1]; P{y[+t7.7] v[+t1.8]=TRiP.JF01184}attP2	Jun	BDSC#31595
Stat92e RNAi	P{KK100519}VIE-260B	STAT	VDRC#106980
Stat92e RNAi	y[1] v[1]; P{y[+t7.7] v[+t1.8]=TRiP.JF01265}attP2	STAT_2	BDSC#31317
Stat92e RNAi	y[1] v[1]; P{y[+t7.7] v[+t1.8]=TRiP.HMS00035}attP2	STAT_3	BDSC#33637
Stat92e RNAi	P{w[+mC]=UAS-Stat92E.RNAi}1, w[*]	STAT_4	BDSC#26899
ATF3 RNAi	P{KK113077}VIE-260B	Atf3	VDRC#105036
ATF3 RNAi	y[1] v[1]; P{y[+t7.7] v[+t1.8]=TRiP.JF02303}attP2	Atf3_2	BDSC#26741
slbo RNAi	y[1] sc[*] v[1] sev[21]; P{y[+t7.7] v[+t1.8]=TRiP.HMC03538}attP2	Slbo	BDSC#53309
slbo RNAi	y[1] v[1]; P{y[+t7.7] v[+t1.8]=TRiP.JF02369}attP2	Slbo_2	BDSC#27043
Jra mutant	cn[1] Jra[IA109] bw[1] speck[1]/CyO	Jun	BDSC#3273
UAS-iBB	w[*]; PBac{y[+mDint2] w[+mC]=UAS-iBlueberry-T2A-HO1}VK00005	control	BDSC#64187
UAS-fos	w[1118]; P{w[+mC]=UAS-kay.E}2	Fos OE	BDSC#7213
UAS-jun	y[1] w[1118]; P{w[+mC]=UAS-Jra}2	Jun OE	BDSC#7216
UAS-jun	UAS-Myc-Jra/TM3, Sb	Jun OE_2	Girish Ratnaparkhi lab: https://doi.org/10.1371/journal.ppat.1010356
Wnd RNAi	P{KK100521}VIE-260B	DLK	VDRC#103410
kay-mNeonGreen	Kay-mNG/TM3,Sb	Fos-mNG	This study
jra-mNeonGreen	Jra-mNG/CyO	Jun-mNG	This study
UAS-kay-CC	M{UAS-kay.ORF-CC}ZH-21F	Fos-CC	FLYORF#004576
UAS-jun-VN	bJunVN[29]/St	Jun-VN	Zhi-Chun Lai lab: https://doi.org/10.1016/j.ydbio.2012.12.017
UAS-jra-CC	M{UAS-Jra.ORF-CC}ZH-21F	Jun-CC	FLYORF#003347
UAS-kay-VN	Kay-VN/TM6	Fos-VN	This study
UAS-kay-VC	Kay-VC/CyO	Fos-VC	This study
UAS-junaspv7	Jra[Asp.B.UAS]/CyO	Phosphomimetic jun	Madhuri Kango-Singh lab: https://doi.org/10.3389/fcell.2020.00117
UAS-Atf3-CC	M{UAS-Atf3.ORF-CC}ZH-21F	Atf3CC	FLYORF#003438
UAS-bsk DN	w[1118] P{w[+mC]=UAS-bsk.DN}2	JNK DN	BDSC#6409
hop RNAi	y[1] v[1]; P{y[+t7.7] v[+t1.8]=TRiP.JF01268}attP2	JAK	BDSC#31319
hop RNAi	y[1] v[1]; P{y[+t7.7] v[+t1.8]=TRiP.JF01267}attP2	JAK_2	BDSC#31699
hop mutant	hop[2]/FM7a	JAK	BDSC#6032
Jra RNAi	P{KK100582}VIE-260B	Jun_2	VDRC#107997
Kay mutant	P{ry[+t7.2]=neoFRT}82B kay[2] ca[1]/TM6B, Tb[1] ca[1]	Fos	BDSC#42217
UAS-hep.CA	y[1] w[1118]; P{w[+mC]=UAS-hep.CA}4	Hep CA	BDSC#6406
Atf3-GFP	w[1118]; PBac{y[+mDint2] w[+mC]=Atf3-GFP.FPTB}VK00033		BDSC#42263
UAS-Atf3	w; UAS-Atf3[WT] (Varan)/CyO		Mirka Uhlirova lab: https://doi.org/10.1242/dev.037861
optix RNAi	y[1] v[1]; P{y[+t7.7] v[+t1.8]=TRiP.JF02199}attP2		BDSC#31910
optix RNAi	y[1] v[1]; P{y[+t7.7] v[+t1.8]=TRiP.HMC03993}attP2	Optix_2	BDSC#55306
giant RNAi	y[1] v[1]; P{y[+t7.7] v[+t1.8]=TRiP.JF02304}attP2	Gt	BDSC#26742
giant RNAi	y[1] sc[*] v[1] sev[21]; P{y[+t7.7] v[+t1.8]=TRiP.HMS01105}attP2	Gt_2	BDSC#34631
HDAC1 RNAi	y[1] v[1]; P{y[+t7.7] v[+t1.8]=TRiP.JF01401}attP2		BDSC#31616
HDAC1 RNAi	y[1] sc[*] v[1] sev[21]; P{y[+t7.7] v[+t1.8]=TRiP.HMS00607}attP2	HDAC1_2	BDSC#33725
ada2b	y[1] v[1]; P{y[+t7.7] v[+t1.8]=TRiP.JF01305}attP2		BDSC#31347
slp1 RNAi	y[1] v[1]; P{y[+t7.7] v[+t1.8]=TRiP.JF02517}attP2		BDSC#29354
Reptor-BP RNAi	y[1] v[1]; P{y[+t7.7] v[+t1.8]=TRiP.JF02401}attP2		BDSC#29542
vri RNAi	y[1] v[1]; P{y[+t7.7] v[+t1.8]=TRiP.HMS02029}attP40/CyO		BDSC#40862
CG3995 RNAi	y[1] v[1]; P{y[+t7.7] v[+t1.8]=TRiP.JF02831}attP2		BDSC#27997
Hmg-2 RNAi	y[1] v[1]; P{y[+t7.7] v[+t1.8]=TRiP.JF02114}attP2		BDSC#26216
gce RNAi	y[1] v[1]; P{y[+t7.7] v[+t1.8]=TRiP.JF02097}attP2		BDSC#26323
indra RNAi	y[1] v[1]; P{y[+t7.7] v[+t1.8]=TRiP.JF02428}attP2		BDSC#27082
Atf6 RNAi	y[1] v[1]; P{y[+t7.7] v[+t1.8]=TRiP.JF02109}attP2		BDSC#26211
CG6701 RNAi	y[1] v[1]; P{y[+t7.7] v[+t1.8]=TRiP.JF02714}attP2		BDSC#27560
dsp1 RNAi	y[1] v[1]; P{y[+t7.7] v[+t1.8]=TRiP.JF02732}attP2		BDSC#31960
mbf1 RNAi	y[1] v[1]; P{y[+t7.7] v[+t1.8]=TRiP.HM05036}attP2		BDSC#28550
NC2beta	y[1] sc[*] v[1] sev[21]; P{y[+t7.7] v[+t1.8]=TRiP.HMC04728}attP40		BDSC#57421
UAS-gt-CC	M{UAS-gt.ORF-CC}ZH-21F	GtCC	FLYORF#003391
UAS-optix-VN	M{UAS-Optix.ORF-VN}ZH-86Fb	OptixVN	FLYORF#004770
List of transgenes used in tester lines and others
Name	Chromosome	Source
UAS-Dicer2	second chromosome	BDSC#24650
221-Gal4	third chromosome	Wesley Grueber
UAS-mCD8-mCherry	third chromosome	BDSC#27392
PXP3:nls3XTagBFP2-UAS-dicer2	third chromosome	Swope et. al: https://doi.org/10.1016/j.ydbio.2022.09.005
puc-GFP	third chromosome	Morin et. al: https://doi.org/10.1073/pnas.261408198
Stat92E-GFP	second chromosome	BDSC#38670
UAS-EB1-GFP	third chromosome	Tadashi Uemura
TMC-Gal4	second chromosome	BDSC#66557
UAS-mCD8-RFP	second chromosome	BDSC#27398
UAS-EB1-RFP	third chromosome	Feng et. al: https://doi.org/10.1083/jcb.201810155
UAS-dicer2-Cytosolic BFP	third chromosome	Swope et. al: https://doi.org/10.1016/j.ydbio.2022.09.005
