# Supplementary material for: DLK orchestrates a modular transcriptional response to axon injury with separate roles for Fos and Jun
Source: PLoS Genet. 2025 Dec 1;21(12):e1011969. doi: 10.1371/journal.pgen.1011969 (PMC12680358; doi:10.1371/journal.pgen.1011969)
Supplement: S2 Table — This includes the raw data used in the Figs and supplementary Figs. (XLSX) [file pgen.1011969.s008.xlsx]

## Sheet: Figure 1
Figure 1C
Each data point is new axon tip growth length (μm) at 96 hpi
Serial number	control	Fos	Fos_2	Jun	Jun /+;Jun RNAi/+	Atf3	Atf3_2	STAT	STAT_2	Slbo	Slbo_2
1	113.597	58.9443	196.329	34.5503	0.741639	57.1748	205.666	15.2231	72.6764	140.257	328.571
2	181.653	41.0007	44.7512	42.5378	63.7512	37.0634	110.934	1.40418	56.6981	84.4118	64.4411
3	343.198	0	0.185667	0	0	33.1757	169.518	34.3305	80.5149	0	0
4	186.347	0	64.3318	0	68.0416	29.5091	268.193	230.37	201.324	54.6074	98.4601
5	111.449	32.4652	67.9901	53.5368	62.9025	164.615	110.022	285.805	68.7912	27.2447	147.759
6	213.73	27.0646	36.9827	139.421	37.838	38.9249	291.531	102.146	173.168	564.227	22.6285
7	122.44	41.923	153.25	94.1382	0	0	69.4102	121.902	81.8528	335.979	221.109
8	119.539	16.684	71.8257	55.7207	31.2471	77.0714	0	44.511	17.2552	207.495	306.113
9	124.053	0	118.813	62.0403	10.2699	129.741	141.376	0	0	34.2449	171.112
10	102.223	13.7617	27.8932	117.759	8.1223	0	0	210.358	4.05192	110.475	209.162
11	135.955	2.06376	153.157	23.683	5.66497	25.5577	65.5154	0	149.815	259.371	80.8459
12	328.773	66.5582	30.8195	5.35916	9.41815	4.41059	141.64	26.4908	64.7637	13.4249	201.044
13	133.837	76.6759	72.3877	77.9211	24.3152	0	57.9534	78.1756	145.747	3.82164	47.6982
14	288.955	8.69437	29.5423	13.1013	0	21.4896	125.884	24.4838	99.0315	7.99518	290.903
15	99.6992	20.8735	195.408	25.8619	44.0425	39.4259	154.192	47.1636	79.9204	61.3434	349.903
16	363.715	57.3839	84.3836	5.76739	0	36.3042	245.019	70.3727		147.002	89.3601
17	96.8816	12.8948	0	1.93168	15.8475	34.7442	169.642	134.726		86.0857	436.117
18	170.964		266.331	154.141		0	9.36583	162.891
19	199.409		0			204.108	230.954	92.0709
20	301.411					262.05	73.8917	127.023
21	440.395					40.5324	3.02108	0
						0	283.233
							102.669
							20.6495
							155.58
Control: γtub37C RNAi

## Sheet: Figure 2
Figure 2B									Figure 2D
Each data point is the ratio of mean fluorescence intensity of puc-GFP in nucleus of ddaE to ddaD at 6 hpi									Each data point is new axon tip growth length (μm) at 96 hpi
Serial number	control	DLK	Fos	Jun	Jun /+;Jun RNAi/+	STAT	Atf3		Serial number	control	Fos OE	Jun OE	Jun OE_2
1	2.08968	1.13711	1.25615	1.02408	1.74849	1.90454	1.43333		1	119.861	35.6871	111.073	458.099
2	1.36918	0.959213	1.06808	1.05273	1.49328	1.681	1.61539		2	323.895	0	59.7365	46.95
3	2.25115	1.10852	1.02304	1.57428	1.59466	2.1066	1.42699		3	574.103	70.6458	278.563	363.606
4	2.13494	0.980922	1.30905	1.72659	1.42818	1.74149	1.69282		4	116.63	127.413	108.09	105.796
5	1.98591	1.32048	1.18188	1.12301	1.85443	1.92161	2.02988		5	178.358	100.197	162.425	165.651
6	1.92158	1.16486	1.61286	1.379	1.20588	1.85052	1.48012		6	188.803	70.856	28.2448	154.776
7	1.87241	1.1743	1.29869	1.00066	1.37335	2.00815	1.60724		7	157.377	84.3549	251.505	203.273
8	1.33987	1.03406	1.27655	1.31409	1.60396	1.47715	1.45398		8	283.956	0	79.2731	148.417
9	1.89018	1.53986	1.18469	1.76253	1.02996	1.4456	1.34505		9	125.279	0	154.021	146.187
10	1.32205	1.05121	0.841087	2.04458	2.07444	1.61595	1.07025		10	88.9718	27.4272	316.378	443.618
11	1.7327	1.08217	1.19382	1.34109	1.20767	1.12464	2.07694		11	275.495	39.6269	81.9225	166.164
12	1.57533	1.35491	1.10764	1.71754	1.86051	1.7775	1.6001		12	270.656	14.9571	296.03	332.555
13	1.80503	1.22098	1.22841	1.7154		2.51672	1.69416		13	397.735	112.915	128.482	97.4573
14		0.924692	1.05363	1.93128		1.68228	1.57464		14	44.2753	11.9995	194.51	192.072
15			0.987244	1.1964			1.48048		15	278.855	164.4	195.826	116.097
16				1.91752			1.30564		16	376.183	23.8668	46.6354	100.791
17				1.53925					17	101.823	67.6063	40.3793	146.765
18				2.01368					18	72.3419	18.2109	203.185	172.683
19				2.12477					19	6.80279	89.7354	297.914
20				1.76698					20	53.7259	9.03051	561.911
									21			0
Control: γtub37C RNAi									22			140.895
									23			207.697
									24			73.0669
									25			34.0923
									26			194.38
									27			241.883
									28			246.987
									29			191.698
									30			404.145
									31			211.661
									32			292.775
									33			79.382
									Control:UAS-iBB

## Sheet: Figure 3
Each data point is the ratio of mean fluorescence intensity in nucleus of ddaE to ddaD at different time points post axon injury
Figure 3C						Figure 3E
Fos-mNG						Jun-mNG
Serial number	uncut	8 hpi	24 hpi	48 hpi		Serial number	uncut	8 hpi	24 hpi	48 hpi
1	0.934338	1.90428	1.03526	0.933328		1	0.928222	1.03933	0.947762	1.02547
2	0.997038	1.11798	1.24498	1.2021		2	0.903112	0.994191	0.915891	0.964758
3	0.946642	1.18727	1.39301	0.915437		3	1.02951	1.01818	0.97348	0.899359
4	0.796517	1.3642	1.70364	1.1147		4	0.844045	1.17205	0.81744	0.879986
5	0.778378	1.51221	1.17208	1.02353		5	1.14531	1.16785	1.07471	0.917284
6	1.01622	1.37696	1.49088	0.845484		6	0.818435	1.12649	0.837019	1.19354
7	1.04772	1.23765	1.47285	1.27552		7	0.971752	0.923029	0.757668	0.705469
8	0.907299	1.35974	1.11596	0.979996		8	1.0388	0.868793	0.968841	0.948583
9	0.741328	1.22164	1.01907	0.832898		9	1.06035	1.06944	0.804513	0.86343
10	0.703283	1.35545	1.229	1.01144		10	0.968761	0.930098	1.12976	0.950254
11	0.837449	1.36332	1.28458	0.944788		11	1.0072	0.927743	1.36738	0.836767
12	0.834949	1.69402	1.4409	1.23402		12	0.944528	1.06383	0.934182
13	1.25763	1.67073	1.3033			13	0.895249	0.927871
14		1.40415	1.3071			14	1.01687	0.955888
15			1.17036			15	1.17481
16			0.934601			16	1.01189
17			0.977869			17	0.839956
18			1.09245			18	1.00675
						19	0.918642
						20	0.945736
						21	0.880953

## Sheet: Figure 4
Each data point is the raw mean fluorescence intensity in the nucleus of ddaE at different time points post axon injury
Figure 4D					Figure 4F							Figure 4H
FosCC-JunVN					JunCC-JunVN							FosVC-FosVN
Serial number	uncut	6 hpi	24 hpi		Serial number	uncut	6 hpi	24 hpi	48 hpi	dendrite cut (24 hpi)		Serial number	uncut	6 hpi	24 hpi	48 hpi
1	4064.09	4966.04	4326.05		1	20907.8	26926.6	12188.1	4915.72	15482.3		1	4593.17	12714.8	3089.55	6177.66
2	5745.01	4725.2	5790.78		2	27004.6	23488.1	11789.1	9217.12	15671.1		2	3025.91	11673	10490	2052.12
3	4892.49	4281.74	3863.3		3	15662.1	23762.2	10481.8	5486.78	24737.9		3	6516.2	15201.6	15878.1	1083.57
4	8558.22	5148.16	5130.78		4	23972.8	11315.6	16575.1	4782.82	27889		4	4108.43	17048.3	13113.2	1666.74
5	7013.32	4886.23	4933.74		5	21589.3	22948.7	13378.7	5230.1	18809.8		5	2850.29	13206.8	6902.76	1333.94
6	5550.05	5717.59	5879.59		6	23831.5	17757	24202.7	6195.65	16629.6		6	8147.25	14872.4	7337.97	1384.24
7	6817.98	5793.14	3304.27		7	17909	18569.7	10932	8000.6	15677.8		7	12814.3	15000.4	8870.97	13674.6
8	7068.36	5802.08	3337.38		8	14422.7	15519.9	12580.6	7496.84	17797.5		8	18396	18997.6	6170.66	12663.1
9		6127.99			9		19296.2	12711.9	6554.35	21889.2		9	9046.98	9360.2	14037.9	2238.59
					10		14538.5	10198	7776.03	37019.2		10	16284.6	8852.67	14299.9
					11			11928.6				11		15655.8	12339.6
					12			11215.6				12		14381.7	9361.23

## Sheet: Figure 5
Figure 5B						Figure 5D
Each data point is the raw mean fluorescence intensity in the nucleus of ddaE at 24 hpi						Each data point is the raw mean fluorescence intensity in the nucleus of ddaE at different time points post axon injury
JunCC-JunVN						Atf3CC-JunVN
Serial number	control	DLK	JNK	fos		Serial number	uncut	6 hpi	24 hpi	48 hpi
1	8139.31	12498.2	17503	5765.57		1	6529.63	6224.38	4636.58	4530.34
2	9972.01	18430.5	19393.7	7788.78		2	4842.95	4961.8	4700.28	2948.47
3	10021.1	12556.8	25852.1	7328.46		3	6845.85	6198.77	3704.72	5046.12
4	11193.7	12485.7	20279.8	7328.46		4	3873.03	6403.06	5549.94	4424.18
5	7947.98	12519.8	19102.1	7355.33		5	5464.08	8180.6	4803.13	5045.75
6	8427.91	13700.6	20367.9	5631.53		6	7363.53	5364.88	5906.91	5114.46
7	10214.1	13321	23554.1	6668.76		7	7321.3	7389.83	6209.72
8	13190.3	16718.3	18939.3	4597.81		8	8129.32	9564.33
9	9286.12	18098.9	19707	5357.35		9	8322.21	7800.37
10	10397.3	18689.8	19981.9	11257.4		10	6001.38	9889.3
11	5662.33	25703.6		10976.9		11	5153.01

## Sheet: Figure 6
Each data point is the ratio of mean fluorescence intensity in the nucleus to cytoplasm of ddaE at different time points
Figure 6B						Figure 6D													Figure 6F						Figure 6H					Figure 6J
																				control		Fos/Fos RNAi
Serial number	uncut	6 hpi	24 hpi	48 hpi		Serial number	control	DLK	JNK DN	JAK	JAK_2	JAK/Y	Fos	Fos DN	Jun	Jun_2	Jun /+;Jun RNAi/+		Serial number	uncut	24 hpi	uncut	24 hpi		Serial number	control	Fos OE	Jun OE		Serial number	control	Fos OE	Jun OE	Hep CA
1	0.935895	0.950818	1.22262	1.19722		1	1.22262	0.830532	0.689515	1.06957	1.0852	0.907443	1.03163	0.789499	0.859873	0.83673	0.962639		1	1.13931	1.2311	1.69937	1.55695		1	1.19777	0.960985	1.30366		1	0.875496	0.868729	0.976014	1.03076
2	0.926118	1.0571	1.19722	0.793136		2	1.19722	0.725197	0.673282	1.17002	0.981833	1.01538	0.93294	0.807041	0.911521	0.826592	0.98436		2	1.11875	1.07102	1.24403	1.36602		2	1.07735	1.05698	1.01226		2	0.951676	0.95656	0.882246	1.01983
3	0.917722	0.992264	1.04367	0.922083		3	1.04367	0.8051	0.704174	1.02346	1.15616	1.10946	0.936781	0.85769	0.946184	0.921532	0.988864		3	1.0549	1.28894	1.47943	1.34679		3	1.12008	0.896909	1.07196		3	0.984798	0.901914	0.951934	0.971186
4	0.987194	0.982428	1.12937	1.32398		4	1.12937	0.681798	0.7622	1.06877	1.1469	1.12027	0.986683	0.858503	0.871958	0.812891	1.11547		4	1.02439	1.20622	1.5865	1.34227		4	1.06127	0.927493	1.24956		4	1.02381	0.830784	0.817364	1.00004
5	1.02678	0.925595	1.09135	1.17617		5	1.09135	0.891451	0.767291	1.14233	1.15271	1.10018	0.887638	0.820726	0.832447	0.873616	0.998057		5	1.05995	1.24431	1.69364	2.01125		5	1.07313	0.993604	1.14688		5	0.94002	0.862883	0.876811	1.03693
6	1.00766	1.1089	1.07548	1.09618		6	1.07548	0.845209	0.604331	1.1925	1.18528	1.06037	0.969671	0.901304	0.949726	0.858341	0.929348		6	1.02286	1.22956	1.437	1.71823		6	1.21487	1.06087	1.11373		6	0.971163	0.984582	0.981537	1.05772
7	0.96272	1.00894	1.12896	1.06509		7	1.12896	0.784406	0.822209	1.21537		1.15595	1.15286	0.769213	0.92082	0.841853	0.955203		7	1.03327	1.23463	1.59708	1.30348		7	1.1702	1.0695	1.03328		7	0.815615	0.975831	0.872192	0.953686
8	0.952767	0.880508	1.12029	1.02039		8	1.12029	0.818244	0.669892	1.04893		1.12694	1.02262	0.672335	1.00254	0.88321	1.01642		8	1.07925	1.40326	1.72631	1.44335		8	1.10107	0.959838	1.08584		8	0.918442	0.874298	0.931585	0.993635
9	1.0145	0.988207	1.30679	1.11068		9	1.30679	0.843292	0.72249	1.05057		1.17734	1.09229	0.674285	0.867113	0.741995	0.951832		9	0.998662	1.19293	1.73094	1.11422		9	1.19998	0.978549	1.14757		9	0.985763	0.892594	0.869462	1.05774
10		0.97089	1.03006	1.19176		10	1.03006	0.764124	0.622203	1.02425		1.08213	1.31903	0.846291	0.950328	0.838751	0.881847		10	1.07104	1.41335	1.75338	1.35957		10	1.21566	1.04511	1.23252		10	0.960929	0.895955	0.939579	0.964707
11		1.13097	1.15222			11	1.15222	0.778499				1.21585	1.04033	0.748671		0.85569	1.06089		11						11	1.16492	0.998397	1.08965		11	0.97276	0.872018	0.880338	1.01197
12		0.87064				12		0.84589				1.03017	1.04246			0.738195	0.980647		12						12	1.45517	0.93192	1.25493		12	1.03187	0.982517	0.917272	1.06226
13		1.01883				13		0.864648				1.09235	1.11288				1.07924		13						13		1.00139			13	1.0415	0.942048	0.85365	1.10255
						14						1.38688	0.955687				1.09213		14						14		1.00048			14	1.03313	0.888381	0.834535	1.25742
						15											0.865401		15						15		0.912179			15	0.871653	0.918747		1.10406
						16											1.04082		16						16		0.807274			16	0.919242			0.971656
						17											0.960291		17						17		0.923714
						18											1.03272		18
						19											1.02884		19
						20											0.983127		20
						Control: γtub37C RNAi													Control: γtub37C RNAi						Control:UAS-iBB					Control:UAS-iBB

## Sheet: Figure 7
Each data point is the ratio of mean fluorescence intensity of Atf3-GFP in nucleus of ddaE to ddaD at different timepoints													Each data point is the mean fluorescence intensity of Atf3-GFP in nucleus of ddaE
Figure 7B						Figure 7D							Figure 7F
						24 hpi							uncut
Serial number	uncut	6 hpi	24 hpi	48 hpi		Serial number	control	DLK	Fos	Jun	STAT		Serial number	control	Fos OE	Jun OE
1	1.06718	0.691364	0.665093	0.675787		1	0.264457	0.85561	0.985803	0.934854	0.955237		1	11473.1	11569.1	5416.35
2	0.981726	0.687635	0.891591	0.826316		2	0.344505	0.847322	0.784467	0.739654	0.744386		2	9588.26	10742.4	5922.62
3	1.01563	0.700901	0.540401	0.43938		3	0.143288	0.907729	1.01556	0.811771	0.715113		3	11989.3	10069.4	5434.31
4	1.06852	0.740157	0.442871	0.882005		4	0.257088	1.18289	1.01487	0.971633	0.775751		4	11986.9	10643.1	6445.51
5	0.983132	0.752313	0.484345	0.738963		5	0.280875	1.048	0.970303	0.761919	0.666176		5	10240.1	9742.69	8761.74
6	0.957847	1.12304	0.533892	0.872808		6	0.32903	1.00315	1.09885	0.86871	0.665996		6	13128.8	9753.62	8801.37
7	1.07987	0.772968	0.615463	1.08712		7	0.330564	0.973428	1.01418	0.93825	0.743614		7	11745.9	7610.52	6123.31
8	1.03508	0.712198		0.762523		8	0.269256	1.0716	1.19194	0.833616	0.555767		8	11155.4	7808.73	7913.15
9	0.872403	0.727029				9	0.337963	1.01904	1.14224	1.25689	0.570565		9	11190.6	8862.59	8225.75
10		0.89022				10	0.395098	0.875032	1.22486	0.871268	0.851952		10	11805.9	6666.75	7992.23
						11	0.406226		1.05496		0.975867		11		9536.67	7400.07
						12	1.00863		0.933703
						13	0.676825						Control:UAS-iBB
						14	0.443195
						15	0.26961
						Control: γtub37C RNAi

## Sheet: Figure S1
Supplementary figure 1A							Supplementary figure 1B							Supplementary figure 1C					Supplementary figure 1E
Each data point is new axon tip growth length (μm) at 96 hpi							Each data point is mean fluorescence intensity of STAT-GFP at basal state							Each data point is mean fluorescence intensity of Atf3-GFP at basal state					Each data point is new axon tip growth length (μm) at 96 hpi when jun is co-expressed with other TFs
Serial number	control	STAT_1	STAT_2	STAT_3	STAT_4		Serial number	control	STAT_1	STAT_2	STAT_3	STAT_4		Serial number	control	Atf3_1	Atf3_2		Serial number	control	Fos OE; Jun OE	Atf3 OE; Jun OE
1	113.597	15.2231	72.6764	147.774	129.064		1	5760.96	3715.86	2188.13	4789.65	4223.21		1	11473.1	7698.81	5747.9		1	250.081	31.4993	60.5813
2	181.653	1.40418	56.6981	407.705	252.489		2	5674.4	3996.71	2622.61	4042.66	4878.94		2	9588.26	9691.11	5452.62		2	337.195	0	256.889
3	343.198	34.3305	80.5149	119.335	0		3	4936.41	4088.02	4344.31	5343.43	4609.55		3	11989.3	7488.35	8349.4		3	58.095	0	115.266
4	186.347	230.37	201.324	134.258	22.0527		4	5151.42	3442.72	5123.52	4493.31	4428.97		4	11986.9	6874.76	8098.1		4	163.329	25.3902	94.9306
5	111.449	285.805	68.7912	571.997	212.231		5	5137.76	3054.08	3552.11	4264.89	4158.78		5	10240.1	5747.54	7725.67		5	109.498	32.9027	78.6267
6	213.73	102.146	173.168	489.371	412.374		6	5148.96	3721.27	2729	5013.04	3842.45		6	13128.8	6403.28	7495.35		6	306.184	64.0177	68.7845
7	122.44	121.902	81.8528	52.0804	39.3578		7	6440.14	4080.64		4626.77			7	11745.9	7571.69	5816.1		7	243.092	18.3651	305.796
8	119.539	44.511	17.2552	203.82	457.144		8	6481.88	3792.91		4065.63			8	11155.4	7837.68	6753.97		8	348.465	18.8444	257.618
9	124.053	0	0	418.505	4.23089		9	5474.02	3532.36		4214.75			9	11190.6	7521.13	6873.11		9	134.767	44.0163	103.028
10	102.223	210.358	4.05192	312.688	53.1818		10	5624.78	3018.09		4601.45			10	11805.9	7970.22	6102.05		10	107.177	92.5154	51.6831
11	135.955	0	149.815	282.018	292.808									11		3909.83	5191.68		11	50.9633	0	263.342
12	328.773	26.4908	64.7637	71.3393	159.105		Control: γtub37C RNAi							12		3519.53	5220.92		12	149.946	32.7597	58.2408
13	133.837	78.1756	145.747	304.03	489.249									13			6430.19		13	168.662	28.5587	145.769
14	288.955	24.4838	99.0315	322.592	22.0907														14	109.047	140.839	68.362
15	99.6992	47.1636	79.9204	224.458	205.98									Control:UAS-iBB					15	493.961	51.9976	107.179
16	363.715	70.3727		10.3437	21.0714														16	82.1587	57.2225	123.628
17	96.8816	134.726			248.951														17	92.1586	45.5321	160.397
18	170.964	162.891			123.633														18	390.45	83.9653	162.632
19	199.409	92.0709			253.938														19			144.669
20	301.411	127.023																	20			136.691
21	440.395	0
																			Control:UAS-iBB
Control: γtub37C RNAi

## Sheet: Figure S2
Each data point is the ratio of mean fluorescence intensity in nucleus of ddaE to ddaD at different time points post axon injury
Supplementary figure 2A								Supplementary figure 2C
Fos-mNG								8 hpi
Serial number	uncut	8 hpi	24 hpi	48 hpi				Serial number	control	DLK
1	0.800134	1.70217	1.31717	0.81665				1	1.30733	0.703505
2	0.875233	1.05519	1.49791	0.998117				2	1.37058	1.00353
3	0.820606	1.37629	1.21836	0.860389				3	1.40821	0.991368
4	0.952563	1.557	1.11363	1.36183				4	1.33005	1.04498
5	0.976923	1.52356	1.12738	1.04471				5	1.36013	1.11736
6	1.0201	1.24499	0.972716	1.39294				6	1.68474	0.959449
7	0.961234	1.29501	1.5606	1.03508				7	1.37442	0.69766
8	0.907305	1.20223	1.18214	1.12232				8	0.923728	0.73627
9	0.791272	1.62179	1.5511	1.10028				9	1.20117	0.92906
10	1.08064	1.55394	1.42942	1.19304				10	1.14717	0.936929
11	0.712575	1.651	1.58136					11	1.63879
								Control: γtub37C RNAi

## Sheet: Figure S3
Supplementary figure 3C
Each data point is the raw mean fluorescence intensity in the nucleus of ddaE at different time points post axon injury
uncut
Serial number	control	Jun OE	Jun-aspv7
1	24804.4	16223.4	21277.7
2	18091	9874.3	20842.7
3	36983.2	26602.5	24848.7
4	32647.2	28037.9	17789.8
5	24319.5	17695.7	19240.1
6	24000.3	15948.5	19612
7	24642.9	27448.9	18052.2
8	25144.3	22349.6	29393.6
9	25787.2	21624.3	28743.4
10	23493.2	17071.2	21606.9
11	25416.8	18779	22135.4
12	43812.5	15875.3	20213.5
13	44242.7	19670.4	19427
14	44331.4	12934.6	16547.1
15	32807.5	12771.7	16110.4
16	29724.8	15924.7	17993.2
17	10516.4	12157.4	22669
18	12311		23721.3
19	10063
20	15956
21	14234
22	15821.8
23	19438.5
Control: γtub37C RNAi

[truncated: 3 more sheets: Figure S4, Figure S5, Figure S6]
